# Supplementary material for: Development of a Sensitive Screening Method for Simultaneous Determination of Nine Genotoxic Nitrosamines in Active Pharmaceutical Ingredients by GC-MS
Source: Int J Mol Sci. 2022 Oct 12;23(20):12125. doi: 10.3390/ijms232012125 (PMC9603764; doi:10.3390/ijms232012125)
Supplement: Supplementary file 1 [file ijms-23-12125-s001.zip]

Archive with 1 entries (1 files):
- ijms-1920422-supplementary.pdf
